# Supplementary material for: MLGaze: Machine Learning-Based Analysis of Gaze Error Patterns in Consumer Eye Tracking Systems
Source: Vision (Basel). 2020 May 7;4(2):25. doi: 10.3390/vision4020025 (PMC7355841; doi:10.3390/vision4020025)
Supplement: Supplementary file 1 [file vision-04-00025-s001.zip]

Archive with 1 entries (1 files):
- vision-718194-supplementary.mp4
